# Supplementary material for: Comparative Transcriptome Analysis of Onion in Response to Infection by Alternaria porri (Ellis) Cifferi
Source: Front Plant Sci. 2022 Apr 11;13:857306. doi: 10.3389/fpls.2022.857306 (PMC9036366; doi:10.3389/fpls.2022.857306)
Supplement: Supplementary file 2 [file Data_Sheet_2.XLSX]

## Sheet: Sheet1
transcriptID	RgeneID	Afr_logfold	Ak_logfold
TRINITY_DN59625_c0_g1_i1	170031_PBS1	2.26963	1.42635
TRINITY_DN2430_c0_g1_i9	170031_PBS1	-0.0475168	-0.0832718
TRINITY_DN84594_c0_g1_i1	135721_ER	-1.6146	1.44408
TRINITY_DN952_c0_g2_i1	170031_PBS1	0.616457	0.144178
TRINITY_DN952_c0_g3_i1	170031_PBS1	1.68025	0.602697
TRINITY_DN14721_c0_g1_i2	161455_Pid2	-0.570858	-0.844138
TRINITY_DN14721_c0_g2_i1	161455_Pid2	3.52802	1.85506
TRINITY_DN7815_c0_g1_i13	170016_BAK1	-3.08626	-1.37651
TRINITY_DN15966_c0_g1_i1	170031_PBS1	-0.0327777	-0.614108
TRINITY_DN1502_c0_g1_i1	161455_Pid2	1.09529	0.982029
TRINITY_DN756_c1_g1_i3	161455_Pid2	4.14405	1.63093
TRINITY_DN27762_c0_g1_i1	170035_Ty-5	-0.232458	0.112313
TRINITY_DN9755_c0_g3_i20	135721_ER	-1.52954	-0.283873
TRINITY_DN1607_c1_g1_i12	161470_Lr34	2.35364	0.841388
TRINITY_DN12642_c1_g2_i1	161470_Lr34	-2.29065	-1.40394
TRINITY_DN39377_c0_g1_i1	161455_Pid2	2.86822	1.26383
TRINITY_DN39377_c1_g1_i1	161455_Pid2	2.64465	1.11717
TRINITY_DN24050_c0_g2_i1	161455_Pid2	1.31337	0.441383
TRINITY_DN12174_c1_g1_i6	170030_Xa25	0.496032	0.128461
TRINITY_DN12174_c1_g2_i2	170030_Xa25	0.705515	0.183138
TRINITY_DN3978_c0_g1_i2	170031_PBS1	0.907025	0.322593
TRINITY_DN7666_c0_g2_i1	170031_PBS1	1.08425	-0.5209
TRINITY_DN7666_c0_g3_i1	170031_PBS1	0.265468	-1.52917
TRINITY_DN7666_c3_g2_i1	170031_PBS1	-2.88016	-1.31887
TRINITY_DN1022_c0_g1_i12	1481_At1	-0.519302	-0.580496
TRINITY_DN16590_c0_g1_i14	161461_Serk3A	-1.0845	-0.576512
TRINITY_DN4570_c0_g1_i1	170031_PBS1	0.379822	-0.387189
TRINITY_DN15189_c0_g1_i3	1481_At1	-2.79793	-3.3306
TRINITY_DN15189_c1_g1_i1	1481_At1	-0.462437	-1.07691
TRINITY_DN15189_c1_g2_i1	1481_At1	0.0845731	-0.140601
TRINITY_DN67606_c0_g1_i1	170030_Xa25	-0.886733	0.371042
TRINITY_DN6952_c0_g1_i2	161461_Serk3A	-3.34915	-1.02533
TRINITY_DN6952_c0_g2_i4	161462_Serk3B	-0.924425	-0.463873
TRINITY_DN6952_c0_g4_i1	161461_Serk3A	-3.38773	-3.66656
TRINITY_DN21390_c0_g1_i2	135723_Mlo	0.904691	0.779034
TRINITY_DN2066_c0_g3_i1	161461_Serk3A	-3.04317	-1.44096
TRINITY_DN15870_c0_g1_i1	161455_Pid2	0.816111	0.320823
TRINITY_DN13308_c0_g1_i2	143_Pto	-0.857675	-0.461934
TRINITY_DN42471_c0_g1_i4	161470_Lr34	-1.15535	-0.441739
TRINITY_DN8825_c1_g1_i23	170031_PBS1	-1.05083	-0.113027
TRINITY_DN24990_c0_g1_i2	161470_Lr34	-0.11839	0.746249
TRINITY_DN4363_c1_g1_i19	170030_Xa25	0.527729	0.176461
TRINITY_DN4363_c4_g1_i1	170030_Xa25	-0.553203	-0.861862
TRINITY_DN25426_c0_g1_i3	155_Ve1	1.74783	1.2331
TRINITY_DN16695_c1_g1_i80	161461_Serk3A	-0.957838	-1.24904
TRINITY_DN10473_c0_g2_i7	170031_PBS1	2.9338	2.6801
TRINITY_DN8250_c0_g1_i1	156_Ve2	3.99011	1.35276
TRINITY_DN38270_c1_g1_i1	161461_Serk3A	5.1427	5.84637
TRINITY_DN77180_c0_g1_i1	1499_Hm2	6.31347	0.0337236
TRINITY_DN54207_c0_g1_i19	135723_Mlo	-1.45797	-0.213909
TRINITY_DN37653_c1_g2_i1	161470_Lr34	-2.24801	1.47804
TRINITY_DN8493_c1_g2_i1	170030_Xa25	0.411208	0.11881
TRINITY_DN16282_c0_g1_i1	161455_Pid2	-1.27105	-2.02879
TRINITY_DN6541_c0_g1_i2	135721_ER	-2.01358	-3.52593
TRINITY_DN36016_c1_g1_i2	161470_Lr34	1.665	1.289
TRINITY_DN9260_c0_g1_i6	170017_CHS3/DAR4	0.60145	-0.357222
TRINITY_DN1133_c2_g1_i1	135723_Mlo	0.626081	4.66867
TRINITY_DN2313_c0_g2_i1	170030_Xa25	0.48159	0.441638
TRINITY_DN13_c0_g1_i4	170028_Pti1	1.3267	-0.104194
TRINITY_DN10572_c0_g1_i1	170031_PBS1	4.34423	3.82518
TRINITY_DN9482_c0_g1_i1	170031_PBS1	-0.898646	-0.382583
TRINITY_DN224_c1_g1_i13	135723_Mlo	1.18543	0.757457
TRINITY_DN241_c0_g1_i6	170031_PBS1	1.76238	1.39951
TRINITY_DN2117_c1_g1_i8	135715_Bs3-E	-0.787466	-0.985714
TRINITY_DN25935_c0_g1_i1	170030_Xa25	-2.98611	-2.67072
TRINITY_DN5785_c0_g1_i1	170036_Pvr2	1.63928	0.290083
TRINITY_DN5785_c0_g2_i2	170036_Pvr2	1.06914	-0.18616
TRINITY_DN369788_c0_g1_i1	161461_Serk3A	0.310883	0.0609963
TRINITY_DN131068_c0_g1_i4	161455_Pid2	-0.52956	0.263267
TRINITY_DN102326_c0_g1_i2	1482_At2	-2.68656	-0.0632675
TRINITY_DN163841_c0_g1_i1	1482_At2	0.00705722	-0.393194
TRINITY_DN179545_c0_g1_i1	170028_Pti1	-3.63703	-5.47382
TRINITY_DN152126_c0_g1_i1	161455_Pid2	-0.478356	-1.17855
