# Supplementary material for: Comparative Transcriptome Analysis of Onion in Response to Infection by Alternaria porri (Ellis) Cifferi
Source: Front Plant Sci. 2022 Apr 11;13:857306. doi: 10.3389/fpls.2022.857306 (PMC9036366; doi:10.3389/fpls.2022.857306)
Supplement: Supplementary file 3 [file Data_Sheet_3.ZIP]

Archive with 5 entries (5 files):
- stat_enzyme assays/Ascorbate.pdf
- stat_enzyme assays/catalase.pdf
- stat_enzyme assays/PAL.pdf
- stat_enzyme assays/Peroxidase.pdf
- stat_enzyme assays/SOD.pdf
