# Supplementary material for: Comparative Transcriptome Analysis of Onion in Response to Infection by Alternaria porri (Ellis) Cifferi
Source: Front Plant Sci. 2022 Apr 11;13:857306. doi: 10.3389/fpls.2022.857306 (PMC9036366; doi:10.3389/fpls.2022.857306)
Supplement: Supplementary file 4 [file Data_Sheet_4.ZIP]

Archive with 15 entries (15 files):
- ANKYRIN.pdf
- BTBPOZ.pdf
- ACS.pdf
- GST.pdf
- ERF.pdf
- LOX9.pdf
- NCED.pdf
- NAC.pdf
- PEROXIDASE.pdf
- MYB.pdf
- pr4.pdf
- pr3.pdf
- PGIP.pdf
- pr1.pdf
- pr5.pdf
